# Supplementary material for: Genetic signatures of population bottlenecks, relatedness, and inbreeding highlight recent and novel conservation concerns in the Egyptian vulture
Source: PeerJ. 2021 Mar 25;9:e11139. doi: 10.7717/peerj.11139 (PMC8005290; doi:10.7717/peerj.11139)
Supplement: Appendix S1 [file peerj-09-11139-s002.xlsx]

## Sheet: Folha1
Sample	Year of Birth	BV9	BV9	BV13	BV13	BV14	BV14	BV20	BV20	NP39	NP39	NP51	NP51	NP93	NP93	NP140	NP140	NP141	NP141	NP155	NP155	NP163	NP163	NP166	NP166	NP229	NP229	NP249	NP249	NP257	NP257	NP259	NP259	NP296	NP296
F	unknown	228	232	171	171	163	165	135	137	280	290	153	153	244	246	396	396	300	300	353	353	238	240	194	194	167	175	241	247	108	108	121	121	174	178
M	unknown	228	232	171	177	165	165	135	137	286	288	153	153	244	246	396	396	300	300	351	353	232	238	194	198	179	183	247	249	108	108	123	123	174	182
290	2007	228	232	171	177	165	165	135	137	286	290	153	153	244	246	396	396	300	300	353	353	238	240	194	198	175	179	241	249	108	108	121	123	178	182
291	2007	232	232	171	171	163	165	137	137	288	290	153	153	244	246	396	396	300	300	353	353	232	238	194	198	167	179	247	249	108	108	121	123	174	178
32U	2010	228	232	171	177	163	165	135	135	280	286	153	153	244	246	396	396	300	300	353	353	238	238	194	194	175	179	247	249	108	108	121	123	174	178
32T	2010	232	232	171	171	165	165	135	137	286	290	153	153	246	246	396	396	300	300	353	353	238	238	194	198	167	179	247	249	108	108	121	123	174	178
9MC	2018	228	232	171	177	163	165	135	137	280	290	153	153	244	246	396	396	300	300	353	353	238	238	194	194	175	179	247	247	108	108	121	123	174	174
9MF	2020	232	232	171	177	163	165	135	137	286	288	153	153	244	246	396	396	300	300	353	353	238	238	194	194	167	175	247	247	108	108	123	123	174	178
9LX	2018	232	232	171	177	165	165	135	135	280	286	153	153	246	246	396	396	300	300	353	353	238	238	194	194	175	179	241	247	108	108	121	123	178	182
9MA	2018	228	232	171	171	163	165	135	137	286	290	153	153	244	244	396	396	300	300	351	353	238	238	194	194	175	179	241	247	108	108	121	123	178	182
98X	2018	228	230	171	177	163	165	135	137	286	294	153	153	244	246	398	398	300	300	353	353	232	236	194	194	171	179	245	247	108	108	121	121	178	178
9LJ	2018	228	230	173	177	163	163	135	135	298	298	153	153	244	244	398	398	290	298	353	353	230	230	190	196	183	187	245	249	108	108	121	121	172	172
9LL	2018	228	228	173	177	163	165	135	135	298	298	153	153	244	244	398	398	290	298	353	353	230	236	190	196	175	187	245	249	108	108	123	125	178	178
9LM	2018	232	232	171	177	163	165	135	137	286	290	153	153	246	250	398	398	298	300	351	353	230	238	194	198	175	175	245	249	108	108	121	121	174	178
9LN	2018	228	228	171	181	165	165	135	137	292	292	153	153	244	246	398	398	300	300	351	353	230	236	190	196	167	187	245	247	108	108	121	123	172	182
9LP	2018	228	232	171	173	163	165	135	135	288	292	153	153	244	250	398	398	290	298	353	355	236	238	196	196	179	183	245	245	108	108	121	127	172	176
9LR	2018	228	230	171	177	163	165	137	137	278	298	153	153	244	246	396	400	290	298	353	353	230	236	196	196	179	183	245	245	108	110	127	127	176	180
9LT	2018	228	228	171	173	163	165	135	137	290	290	153	153	244	244	396	396	298	302	353	353	230	232	190	194	171	183	247	249	108	108	127	127	172	180
9LU	2018	228	228	171	173	165	165	135	137	278	290	153	153	244	246	396	396	298	298	351	353	232	236	190	194	171	183	245	247	108	108	127	127	172	180
9LV	2018	228	228	171	173	165	165	137	137	278	290	153	153	244	250	396	396	298	300	351	353	230	230	190	190	175	183	245	249	108	108	123	127	172	172
9LW	2018	228	228	173	173	165	165	135	137	286	290	153	153	244	246	396	400	298	302	351	353	230	230	190	194	175	175	245	249	108	108	121	123	172	182
1V5	2004	228	232	171	171	163	165	137	137	286	288	153	153	244	244	396	398	296	298	351	351	236	236	194	198	175	183	245	247	108	108	121	123	178	182
1V9	2005	228	232	171	177	165	165	135	137	278	286	153	153	246	246	398	400	296	298	351	351	236	236	194	198	167	179	245	247	108	108	121	123	174	178
249	2006	226	228	171	177	165	165	135	137	286	290	153	153	244	250	398	398	290	300	349	353	236	238	194	196	175	183	245	245	108	108	123	127	172	176
24N	2006	228	230	171	175	165	165	135	135	286	288	153	155	246	246	398	398	298	298	353	355	230	232	190	194	179	183	245	245	108	108	121	123	176	178
24P	2006	228	232	173	177	165	165	135	135	290	290	145	153	246	246	396	398	286	302	353	355	230	230	192	194	175	175	241	247	108	108	121	123	182	188
24R	2006	228	230	173	177	163	165	135	135	278	278	153	153	246	250	398	398	300	300	353	353	230	236	190	196	183	183	245	249	108	108	121	123	172	178
24T	2006	228	230	171	177	165	165	137	137	290	290	145	153	244	246	398	398	300	300	353	355	230	238	194	198	175	179	245	247	108	110	121	123	178	188
24U	2006	232	232	171	177	163	165	137	137	288	288	153	153	246	250	398	398	298	298	353	355	230	236	192	194	175	187	245	245	108	108	123	123	178	178
24V	2006	230	232	171	173	163	165	137	137	288	288	153	153	246	250	398	398	298	300	353	355	230	236	192	194	175	179	245	245	108	110	123	123	178	182
24X	2006	226	228	171	171	165	165	135	137	290	292	153	153	244	250	398	398	300	300	353	355	230	236	190	194	179	179	245	245	108	110	123	123	176	178
24W	2006	226	228	171	177	165	165	135	135	292	292	153	153	244	244	398	398	298	298	353	353	230	236	196	198	179	183	241	245	108	108	121	121	172	178
9037000	2006	228	232	171	173	165	165	135	137	286	298	153	153	244	244	396	398	296	300	353	355	230	232	194	196	179	183	245	249	108	108	121	121	176	178
24A	2006	226	228	171	177	165	165	135	137	286	288	153	153	244	250	398	398	298	300	349	353	230	238	194	196	175	183	245	245	108	108	123	127	172	176
24C	2006	230	232	171	173	163	165	135	137	286	288	153	153	246	250	396	398	290	300	353	355	230	238	190	194	175	175	245	245	108	108	121	123	176	178
24F	2006	230	232	173	177	163	163	135	137	286	292	153	153	246	250	396	398	290	300	353	355	230	238	190	194	175	175	245	245	108	108	121	121	176	178
24H	2006	228	232	171	175	165	165	135	137	278	286	143	153	244	246	398	400	298	300	353	353	236	236	194	194	183	187	245	245	108	108	127	127	172	178
24J	2006	224	230	171	177	163	165	135	137	286	294	153	153	250	250	396	398	300	302	351	351	230	238	194	194	175	179	241	245	108	108	121	121	174	178
24L	2006	224	224	177	177	163	163	135	137	278	288	153	153	244	246	396	396	298	302	349	353	230	232	192	194	183	183	245	245	108	110	123	127	178	188
24M	2006	224	228	177	177	163	163	135	137	278	290	153	153	244	246	396	398	296	298	349	353	230	232	194	194	183	183	245	245	108	110	123	127	172	180
G15746	2006	226	228	173	173	165	165	135	135	278	290	153	153	244	250	396	398	298	302	353	355	230	236	194	194	175	183	245	249	108	108	123	127	172	178
G15749	2006	230	232	171	177	163	165	135	137	286	288	153	153	246	246	396	398	296	298	351	351	230	236	194	194	175	183	245	247	108	108	121	123	174	178
