# Supplementary material for: Genetic signatures of population bottlenecks, relatedness, and inbreeding highlight recent and novel conservation concerns in the Egyptian vulture
Source: PeerJ. 2021 Mar 25;9:e11139. doi: 10.7717/peerj.11139 (PMC8005290; doi:10.7717/peerj.11139)
Supplement: Appendix S2 [file peerj-09-11139-s003.xlsx]

## Sheet: Folha1
Geographic distances (in km) between nests of 2006
24N	24P	24R	24T	24V	24X	24W	9037000	24A	24F	24H	24J	24M	G15746	G15749
0															24N
6.52625	0														24P
3.4619	7.0347	0													24R
6.4995	8.65411	3.03768	0												24T
18.2989	19.0268	14.842	11.8135	0											24V
19.2338	20.1965	15.7907	12.7823	1.27436	0										24X
29.9324	28.8017	26.5268	23.5457	12.7002	12.4274	0									24W
13.1643	12.8416	9.78514	6.87763	6.30803	7.54685	16.7721	0								9037000
31.9134	25.6016	30.9231	30.3248	31.8525	32.9691	31.2697	27.6831	0							24A
37.9383	31.777	36.6657	35.7596	35.6485	36.654	32.7621	32.2855	6.58978	0						24F
35.732	29.867	34.1283	32.9293	31.8031	32.7551	28.3365	28.8856	7.24483	4.47672	0					24H
37.6106	31.4368	36.3575	35.4717	35.4624	36.4754	32.7107	32.048	6.20723	0.389959	4.49457	0				24J
4.24301	2.65164	4.40109	6.33056	17.4292	18.5354	27.9897	11.4949	27.6722	33.7012	31.5468	33.3722	0			24M
2.76182	4.92895	2.20479	4.69809	16.3615	17.3882	27.5696	10.8241	29.5764	35.4872	33.1573	35.1671	2.27834	0		G15746
28.2107	34.6496	29.4029	30.7596	37.1808	37.1686	49.4795	36.2499	60.1068	66.0233	63.5243	65.707	32.4433	30.5492	0	G15749
Geographic distances (in km) between nests of 2018
9MC	9MA	98X	9LL	9LM	9LN	9LP	9LR	9LU	9LW
0										9MC
59.0724	0									9MA
72.5639	17.8911	0								98X
74.8144	17.645	22.1134	0							9LL
7.36668	65.707	78.5315	81.7595	0						9LM
8.49209	65.0905	77.3991	81.429	3.02362	0					9LN
1.15945	60.1068	73.4883	75.9034	6.20723	7.41803	0				9LP
17.4712	41.6013	55.4534	57.5127	24.2499	24.0117	18.5098	0			9LR
30.8692	28.2107	42.7002	44.2323	37.6106	37.1979	31.9134	13.4041	0		9LU
28.533	30.5826	44.4893	46.8637	35.1304	34.6106	29.5489	11.0934	2.84691	0	9LW
Geographic distances (in km) between nests of 2006 and 2018
9MC	9MA	98X	9LL	9LM	9LN	9LP	9LR	9LU	9LW	24N	24P	24R	24T	24V	24X	24W	7000	24A	24F	24H	24J	24M	5746	5749
0																									9MC
59.0724	0																								9MA
72.5639	17.8911	0																							98X
74.8144	17.645	22.1134	0																						9LL
7.36668	65.707	78.5315	81.7595	0																					9LM
8.49209	65.0905	77.3991	81.429	3.02362	0																				9LN
1.15945	60.1068	73.4883	75.9034	6.20723	7.41803	0																			9LP
17.4712	41.6013	55.4534	57.5127	24.2499	24.0117	18.5098	0																		9LR
30.8692	28.2107	42.7002	44.2323	37.6106	37.1979	31.9134	13.4041	0																	9LU
28.533	30.5826	44.4893	46.8637	35.1304	34.6106	29.5489	11.0934	2.84691	0																9LW
30.8692	28.2107	42.7002	44.2323	37.6106	37.1979	31.9134	13.4041	0	2.84691	0															24N
24.5303	34.6496	49.1844	50.3267	31.4368	31.2336	25.6016	7.22236	6.52625	4.96743	6.52625	0														24P
29.9392	29.4029	42.8092	46.0048	36.3575	35.6876	30.9231	12.6456	3.4619	2.13374	3.4619	7.0347	0													24R
29.4063	30.7596	43.1636	47.7371	35.4717	34.5661	30.3248	12.7109	6.4995	4.59074	6.4995	8.65411	3.03768	0												24T
31.2652	37.1808	45.4832	54.8101	35.4624	33.6441	31.8525	19.2136	18.2989	16.2487	18.2989	19.0268	14.842	11.8135	0											24V
32.4006	37.1686	44.985	54.8119	36.4754	34.6019	32.9691	20.487	19.2338	17.2761	19.2338	20.1965	15.7907	12.7823	1.27436	0										24X
31.1266	49.4795	55.9346	67.1212	32.7107	30.1324	31.2697	26.0314	29.9324	27.4576	29.9324	28.8017	26.5268	23.5457	12.7002	12.4274	0									24W
26.9448	36.2499	46.8742	53.6043	32.048	30.6519	27.6831	13.126	13.1643	10.7112	13.1643	12.8416	9.78514	6.87763	6.30803	7.54685	16.7721	0								7000
1.15945	60.1068	73.4883	75.9034	6.20723	7.41803	0	18.5098	31.9134	29.5489	31.9134	25.6016	30.9231	30.3248	31.8525	32.9691	31.2697	27.6831	0							24A
7.74911	66.0233	78.8036	82.0969	0.389959	2.89469	6.58978	24.5852	37.9383	35.4498	37.9383	31.777	36.6657	35.7596	35.6485	36.654	32.7621	32.2855	6.58978	0						24F
8.18681	63.5243	75.6745	79.9599	4.49457	1.85846	7.24483	22.6568	35.732	33.1082	35.732	29.867	34.1283	32.9293	31.8031	32.7551	28.3365	28.8856	7.24483	4.47672	0					24H
7.36668	65.707	78.5315	81.7595	0	3.02362	6.20723	24.2499	37.6106	35.1304	37.6106	31.4368	36.3575	35.4717	35.4624	36.4754	32.7107	32.048	6.20723	0.389959	4.49457	0				24J
26.6308	32.4433	46.6688	48.4404	33.3722	32.9916	27.6722	9.1624	4.24301	2.31582	4.24301	2.65164	4.40109	6.33056	17.4292	18.5354	27.9897	11.4949	27.6722	33.7012	31.5468	33.3722	0			24M
28.5585	30.5492	44.4902	46.8113	35.1671	34.6563	29.5764	11.1126	2.76182	0.113581	2.76182	4.92895	2.20479	4.69809	16.3615	17.3882	27.5696	10.8241	29.5764	35.4872	33.1573	35.1671	2.27834	0		5746
59.0724	0	17.8911	17.645	65.707	65.0905	60.1068	41.6013	28.2107	30.5826	28.2107	34.6496	29.4029	30.7596	37.1808	37.1686	49.4795	36.2499	60.1068	66.0233	63.5243	65.707	32.4433	30.5492	0	5749
