# Supplementary material for: Genetic signatures of population bottlenecks, relatedness, and inbreeding highlight recent and novel conservation concerns in the Egyptian vulture
Source: PeerJ. 2021 Mar 25;9:e11139. doi: 10.7717/peerj.11139 (PMC8005290; doi:10.7717/peerj.11139)
Supplement: Appendix S3 [file peerj-09-11139-s004.xlsx]

## Sheet: Results_Coancestry
Individual 1	Individual 2	Pairwise relatedness values
		Wang	Lynch & Li	Lynch & Ritland	Ritland	Queller & Goodnight
F	32U	0.6409	0.6376	0.4924	0.3109	0.635
F	9LX	0.4995	0.5289	0.4588	0.353	0.5467
F	9LL	-0.4143	-0.3772	-0.176	-0.2079	-0.2803
F	9LR	-0.4739	-0.3772	-0.2253	-0.2187	-0.3148
F	9LW	-0.1476	-0.051	-0.1526	-0.1287	-0.1234
F	24N	-0.3554	-0.3047	-0.1936	-0.2442	-0.3516
F	24U	-0.2721	-0.2322	-0.1933	-0.1855	-0.2564
F	9037000	-0.0394	0.094	-0.1058	-0.0607	0.0712
F	24H	-0.1492	-0.0872	-0.1268	-0.1821	-0.1139
F	G15746	-0.1221	-0.2322	-0.2258	-0.2166	-0.2361
M	32U	0.5322	0.5651	0.3448	0.1945	0.493
M	9LX	0.4291	0.4564	0.3058	0.2407	0.4668
M	9LL	-0.4405	-0.3772	-0.2531	-0.1997	-0.3209
M	9LR	-0.3292	-0.2684	-0.2778	-0.2423	-0.3084
M	9LW	0.0218	0.0215	-0.0312	0.0526	-0.0466
M	24N	0.0511	-0.0872	-0.0678	-0.0575	-0.1861
M	24U	-0.2225	-0.2322	-0.1539	-0.1513	-0.1986
M	9037000	0.2399	0.1665	0.0244	0.0628	0.0505
M	24H	-0.0919	-0.0872	-0.1981	-0.1426	-0.2008
M	G15746	-0.227	-0.2322	-0.2677	-0.0909	-0.2225
290	32T	0.636	0.6376	0.3776	0.3297	0.6382
290	9MA	0.7073	0.7101	0.47	0.2706	0.5986
290	9LM	0.4204	0.3477	0.1492	0.0176	0.125
290	9LT	-0.1271	-0.0872	-0.0887	-0.0417	0.0075
290	1V5	0.1301	0.094	0.0162	-0.0205	-0.0733
290	24P	0.1655	0.1665	0.0825	0.1272	0.1025
290	24V	-0.0117	-0.0872	-0.1341	-0.218	-0.2684
290	24A	0.0892	-0.0148	-0.1967	-0.125	-0.1896
290	24J	0.1498	0.094	-0.0054	-0.037	-0.0349
290	G15749	0.0181	-0.0148	-0.1986	-0.1351	-0.2221
291	9MF	0.5896	0.6376	0.5975	0.3928	0.632
291	9LJ	-0.6538	-0.6309	-0.2967	-0.2408	-0.3672
291	9LP	-0.235	-0.3409	-0.261	-0.2854	-0.3646
291	9LV	-0.1758	-0.1597	-0.1464	0.028	-0.0477
291	249	-0.2011	-0.2684	-0.3109	-0.2451	-0.3467
291	24T	0.2419	0.2027	0.0756	0.0484	0.0956
291	24W	-0.336	-0.3772	-0.2061	-0.2576	-0.2835
291	24F	-0.1375	-0.1235	-0.1939	-0.0511	-0.1365
291	24M	-0.3051	-0.3047	-0.187	-0.1125	-0.3186
32U	9MC	0.7584	0.8188	0.8152	0.4572	0.7998
32U	98X	0.3517	0.3114	0.0689	0.0332	0.2608
32U	9LN	-0.2257	-0.1597	-0.1988	-0.1739	-0.1919
32U	9LU	-0.2928	-0.196	-0.2435	-0.1182	-0.1788
32U	1V9	0.1348	0.0577	-0.0741	-0.1072	-0.1186
32U	24R	-0.0518	-0.0872	-0.14	0.002	-0.05
32U	24X	-0.1028	-0.0872	-0.1791	-0.2265	-0.15
32U	24C	0.2569	0.2389	-0.0541	-0.0311	0.0569
32U	24L	-0.3053	-0.2322	-0.1859	-0.0915	-0.1673
32T	9MC	0.5187	0.6013	0.4597	0.3014	0.594
32T	98X	0.1295	0.1302	-0.0234	-0.0565	0.1008
32T	9LN	-0.1982	-0.1235	-0.0494	-0.0128	-0.0704
32T	9LU	-0.2355	-0.196	-0.1892	-0.0353	-0.1059
32T	1V9	0.2437	0.2027	0.24	0.1952	0.1414
32T	24R	-0.2829	-0.2684	-0.2275	-0.1606	-0.1717
32T	24X	-0.0534	-0.0872	-0.1062	-0.1469	-0.0365
32T	24C	0.1489	0.2027	-0.0722	-0.0453	0.0605
32T	24L	-0.4796	-0.4859	-0.2847	-0.325	-0.3555
9MC	9MF	0.5429	0.6738	0.5726	0.4399	0.7287
9MC	9LJ	-0.4909	-0.4497	-0.2429	-0.1489	-0.2673
9MC	9LP	-0.2514	-0.2684	-0.2592	-0.1958	-0.3388
9MC	9LV	-0.0908	-0.1235	-0.1876	-0.1214	-0.1194
9MC	249	0.064	0.0215	-0.1636	-0.1716	-0.1537
9MC	24T	0.2442	0.3114	0.0657	-0.0372	0.1136
9MC	24W	-0.343	-0.3047	-0.236	-0.2047	-0.2622
9MC	24F	-0.0375	0.0577	-0.0836	0.0033	-0.0133
9MC	24M	-0.148	-0.1235	-0.1463	-0.098	-0.1507
9MF	9MA	0.5173	0.5651	0.3952	0.2786	0.5748
9MF	9LM	0.2485	0.2389	0.0963	-0.0102	0.0875
9MF	9LT	-0.3314	-0.196	-0.1718	-0.0262	-0.0932
9MF	1V5	0.1267	0.1302	0.0163	0.0392	0.02
9MF	24P	-0.2009	-0.051	-0.0859	-0.0575	-0.0588
9MF	24V	0.047	0.0215	-0.0396	-0.1059	-0.0441
9MF	24A	0.0656	0.0577	-0.1105	-0.1402	-0.1136
9MF	24J	0.0647	0.0215	-0.0576	-0.0927	-0.0417
9MF	G15749	0.3209	0.3114	0.1714	0.1039	0.1699
9LX	9LL	-0.4185	-0.4497	-0.2258	-0.2012	-0.2752
9LX	9LR	-0.5516	-0.5221	-0.2929	-0.376	-0.3927
9LX	9LW	-0.1181	-0.0872	-0.1001	-0.0379	-0.0897
9LX	24N	-0.0838	-0.1235	-0.1098	0.0335	-0.0706
9LX	24U	-0.194	-0.1597	-0.14	-0.2235	-0.1324
9LX	9037000	0.0352	0.0215	-0.1229	-0.0689	-0.0169
9LX	24H	-0.0948	-0.1235	-0.1127	-0.096	-0.0365
9LX	G15746	-0.3009	-0.3047	-0.2553	-0.065	-0.1403
9MA	9LL	-0.3337	-0.3047	-0.2292	-0.1455	-0.2434
9MA	9LR	-0.4429	-0.3772	-0.3204	-0.2265	-0.3738
9MA	9LW	0.1093	0.1302	0.005	-0.0285	-0.0294
9MA	24N	-0.1593	-0.2684	-0.2753	-0.2906	-0.4126
9MA	24U	-0.2705	-0.2322	-0.2599	-0.1886	-0.2652
9MA	9037000	0.2016	0.2027	-0.0543	-0.0142	0.1213
9MA	24H	-0.0885	-0.0872	-0.1869	-0.1978	-0.1738
9MA	G15746	-0.0362	-0.1597	-0.2639	-0.1733	-0.1923
98X	9LM	0.1413	0.2027	-0.0325	0.0303	0.1566
98X	9LT	-0.136	-0.1235	0.0952	0.0735	-0.1468
98X	1V5	0.0701	0.1302	-0.0255	0.0193	0.025
98X	24P	-0.3076	-0.2322	-0.1523	-0.164	-0.2545
98X	24V	0.0827	0.094	-0.0325	-0.0311	0.0068
98X	24A	-0.0333	0.0215	-0.1592	-0.107	-0.064
98X	24J	0.2893	0.2389	0.3418	0.1874	0.2179
98X	G15749	0.1866	0.2027	0.0351	0.0578	0.0769
9LJ	9LP	0.1502	0.2389	0.2491	0.3713	0.3389
9LJ	9LV	0.0172	-0.0872	0.1584	-0.0853	0.0519
9LJ	249	-0.0833	-0.1235	0.0261	-0.056	-0.0343
9LJ	24T	-0.4052	-0.3772	-0.1507	-0.3177	-0.2923
9LJ	24W	0.2397	0.2389	0.1629	0.2422	0.4077
9LJ	24F	-0.0577	0.0215	0.1638	0.3203	0.1587
9LJ	24M	-0.0396	0.0577	0.0422	0.1729	0.1564
9LL	9LN	0.0296	0.0577	0.0696	0.1174	0.1359
9LL	9LU	-0.1912	-0.196	-0.0718	-0.1208	-0.081
9LL	1V9	-0.2219	-0.2322	-0.1283	-0.1944	-0.1647
9LL	24R	0.1744	0.2752	0.1284	0.2519	0.2949
9LL	24X	-0.0909	0.0215	-0.0475	-0.0606	0.0304
9LL	24C	-0.0034	-0.0148	0.0044	-0.0229	-0.0755
9LL	24L	-0.255	-0.2322	-0.0882	-0.1544	-0.12
9LM	9LN	-0.1717	-0.1235	-0.1984	-0.0993	-0.1575
9LM	9LU	-0.2316	-0.3047	-0.3198	-0.2437	-0.4163
9LM	1V9	0.2728	0.2752	0.1777	0.1045	0.1486
9LM	24R	-0.0114	0.0577	-0.0743	0.069	-0.0082
9LM	24X	0.0179	-0.051	-0.1953	-0.1348	-0.1674
9LM	24C	0.4863	0.4201	0.1476	0.1127	0.322
9LM	24L	-0.2229	-0.3047	-0.2718	-0.2176	-0.3325
9LN	9LP	0.1137	0.0577	0.151	0.0789	0.1277
9LN	9LV	0.0799	0.094	0.0739	0.0855	0.1688
9LN	249	0.1196	0.094	-0.0294	0.0465	0.144
9LN	24T	-0.0219	0.0577	-0.061	-0.0085	0.0811
9LN	24W	0.288	0.2389	0.3042	0.2909	0.3273
9LN	24F	-0.1731	-0.196	-0.0079	-0.1495	-0.2067
9LN	24M	-0.2826	-0.3047	-0.1664	-0.3158	-0.3381
9LP	9LT	-0.1459	-0.1235	-0.0675	-0.0504	-0.0996
9LP	1V5	-0.0123	-0.051	-0.09	-0.1344	-0.0782
9LP	24P	-0.4643	-0.4134	-0.1758	-0.1226	-0.3034
9LP	24V	0.0607	-0.0148	0.0818	-0.0115	0.0062
9LP	24A	0.4715	0.3114	0.3176	0.2262	0.3493
9LP	24J	-0.3112	-0.2684	-0.1375	-0.0263	-0.2
9LP	G15749	-0.0728	-0.196	-0.2152	-0.1571	-0.2701
9LR	9LW	-0.316	-0.196	-0.0458	0.066	-0.1707
9LR	24N	-0.0946	-0.1597	-0.0339	-0.2353	-0.1487
9LR	24U	-0.2706	-0.196	-0.1213	-0.0611	-0.0775
9LR	9037000	0.1351	0.0215	0.1137	-0.0326	-0.0472
9LR	24H	0.159	0.094	0.1894	0.3777	0.1774
9LR	G15746	-0.0682	-0.196	-0.0958	-0.2459	-0.2293
9LT	9LW	0.2652	0.3114	0.2638	0.1781	0.2901
9LT	24N	-0.2398	-0.2322	-0.0875	-0.1913	-0.2544
9LT	24U	-0.4825	-0.4859	-0.2756	-0.2786	-0.3846
9LT	9037000	0.005	0.0577	0.0017	0.0487	0.0412
9LT	24H	-0.0538	-0.051	0.0094	0.0179	0.014
9LT	G15746	0.3344	0.3477	0.3036	0.2122	0.3054
9LU	1V5	-0.0114	0.094	0.0366	0.058	0.1027
9LU	24P	-0.2319	-0.2322	-0.1025	-0.084	-0.1269
9LU	24V	-0.325	-0.3409	-0.2333	-0.2825	-0.3704
9LU	24A	0.0218	-0.0148	-0.0626	-0.0201	-0.0293
9LU	24J	-0.5098	-0.4497	-0.217	-0.2208	-0.3671
9LU	G15749	-0.0807	-0.0148	-0.0584	-0.0141	-0.0612
9LV	249	0.1753	0.1302	0.0326	0.0663	0.0684
9LV	24T	-0.0261	-0.0872	-0.1142	-0.0545	-0.0839
9LV	24W	-0.154	-0.1597	-0.0939	-0.1628	-0.0791
9LV	24F	-0.2241	-0.2322	-0.0821	-0.105	-0.1986
9LV	24M	0.1267	0.0577	0.0643	-0.121	-0.0011
9LW	1V9	-0.0429	-0.051	0.0771	0.2741	-0.0428
9LW	24R	-0.0448	-0.0148	-0.0172	-0.0436	-0.0782
9LW	24X	-0.1318	-0.1235	-0.1589	-0.1406	-0.1762
9LW	24C	0.1548	0.1302	0.0392	-0.0176	0.0803
9LW	24L	-0.2588	-0.2322	-0.1114	-0.2359	-0.2373
1V5	1V9	0.4199	0.3839	0.4665	0.3363	0.3789
1V5	24R	-0.3062	-0.3409	-0.2479	-0.2609	-0.3627
1V5	24X	-0.129	-0.0872	-0.134	-0.1261	-0.0707
1V5	24C	0.108	0.0577	-0.1281	-0.0929	-0.0941
1V5	24L	-0.1159	-0.196	-0.1087	-0.1032	-0.1382
1V9	249	-0.1133	-0.1235	-0.1691	-0.0975	-0.1176
1V9	24T	-0.0008	0.0215	-0.0613	-0.0261	-0.1126
1V9	24W	0.0453	0.0215	0.0017	0.015	0.0355
1V9	24F	-0.1506	-0.2684	-0.2544	-0.2636	-0.2948
1V9	24M	-0.1613	-0.196	-0.0252	-0.1951	-0.2211
249	24P	-0.2145	-0.2684	-0.1665	-0.1734	-0.2267
249	24V	-0.0241	-0.0872	-0.1301	-0.0715	-0.0493
249	24A	0.8018	0.7826	0.8121	0.6625	0.7992
249	24J	-0.0337	-0.051	-0.0966	-0.0417	-0.1045
249	G15749	-0.0626	-0.0872	-0.2217	-0.1787	-0.2372
24N	24U	0.1391	0.1302	0.0997	0.0204	0.205
24N	9037000	0.3308	0.2389	0.1113	0.0984	0.09
24N	24H	0.1734	0.1302	0.1686	0.2924	0.1545
24N	G15746	0.0283	0.0215	-0.0521	0.0652	0.0508
24P	24U	-0.1719	-0.0872	0.054	-0.0095	-0.1003
24P	9037000	-0.2406	-0.1597	-0.1253	-0.0639	-0.1846
24P	24H	-0.4998	-0.4497	-0.1467	-0.209	-0.3273
24P	G15746	0.0714	0.1302	0.1374	0.2046	0.1981
24R	24V	-0.0146	0.0215	-0.0157	-0.0419	-0.0401
24R	24A	0.177	0.1302	0.0393	0.0466	0.1099
24R	24J	-0.1123	-0.1235	-0.0655	0.0275	-0.1365
24R	G15749	-0.0072	-0.0148	-0.0844	-0.0252	-0.1417
24T	24W	0.0075	-0.051	-0.0624	-0.0994	-0.0984
24T	24F	0.0981	0.0577	-0.0273	-0.1308	-0.1298
24T	24M	-0.1104	-0.1235	-0.0426	0.1189	-0.222
24U	24X	0.0275	0.094	0.0501	0.0855	0.1345
24U	24C	0.3382	0.3839	0.2461	0.2078	0.3162
24U	24L	0.0718	0.0577	0.1455	0.1155	0.1029
24V	24X	0.2609	0.3114	0.2736	0.5265	0.3561
24V	24C	0.487	0.4926	0.3421	0.2162	0.3787
24V	24L	0.0168	-0.0872	0.1557	0.415	-0.0182
24X	24W	0.1343	0.2027	0.2977	0.2052	0.1739
24X	24F	0.0413	-0.051	0.0967	-0.0742	-0.1639
24X	24M	-0.1279	-0.196	-0.0912	0.0921	-0.1973
24W	24A	0.2057	0.2389	0.203	0.2212	0.2391
24W	24J	-0.1779	-0.196	-0.0704	-0.0714	-0.1376
24W	G15749	-0.113	-0.1235	-0.1724	-0.1693	-0.1922
9037000	24H	0.1593	0.094	-0.1196	-0.0753	-0.037
9037000	G15746	0.1088	0.1302	0.0239	0.0993	0.0749
24A	24H	0.2913	0.2389	0.0299	0.0788	0.1901
24A	G15746	0.2686	0.2752	0.1996	0.2124	0.1947
24C	24J	0.3312	0.3114	0.0975	0.141	0.1947
24C	G15749	0.3644	0.3477	0.0748	0.0464	0.1607
24F	24M	-0.2606	-0.196	-0.151	0.0459	-0.0835
24H	24L	-0.114	-0.1597	-0.0317	-0.1987	-0.137
24J	24L	-0.2234	-0.196	0.1571	0.179	-0.1083
24L	24M	0.5312	0.6013	0.6361	1.3167	0.6861
24M	G15749	-0.0303	0.0577	0.0876	0.0602	0.0562
F	M	0.1409	0.2027	0.0045	0.0205	0.1754
F	32T	0.5462	0.5651	0.3914	0.277	0.5788
F	9MA	0.5976	0.6376	0.3861	0.3312	0.6404
F	9LM	0.2824	0.2752	0.0755	0.0097	0.1678
F	9LT	-0.1018	0.0215	-0.048	0.018	0.1024
F	1V5	-0.0153	0.0215	-0.0877	-0.0172	-0.0139
F	24P	-0.06	0.0577	0.0121	0.0256	-0.0017
F	24V	-0.2127	-0.2322	-0.2335	-0.2594	-0.3423
F	24A	-0.1996	-0.196	-0.2661	-0.2472	-0.3407
F	24J	0.1013	0.094	0.0544	0.0713	0.1245
F	G15749	0.0484	0.0577	-0.0563	-0.0093	-0.0244
M	32T	0.5082	0.5651	0.4631	0.3438	0.5487
M	9MA	0.4753	0.4926	0.345	0.1852	0.4455
M	9LM	0.1734	0.094	0.0673	-0.0231	-0.1449
M	9LT	-0.0523	-0.0148	-0.0454	0.0247	-0.0133
M	1V5	0.2865	0.2389	0.2681	0.1473	0.1256
M	24P	-0.1149	-0.1235	-0.1143	-0.0351	-0.1261
M	24V	0.0218	-0.1235	-0.0455	-0.1653	-0.1705
M	24A	0.1841	0.0577	-0.1297	-0.086	-0.081
M	24J	-0.004	-0.051	-0.054	-0.0899	-0.1118
M	G15749	0.2522	0.2027	0.1396	0.067	0.0708
290	9MC	0.4414	0.5289	0.1412	0.1176	0.4563
290	98X	0.2082	0.2027	-0.0299	-0.0746	0.1358
290	9LN	-0.1481	-0.0872	-0.0937	-0.0742	-0.0726
290	9LU	-0.1981	-0.1597	-0.1876	-0.06	-0.1155
290	1V9	0.0666	0.0215	-0.0657	-0.0323	-0.1053
290	24R	-0.1011	-0.1597	-0.1749	-0.156	-0.1403
290	24X	0.0829	0.0215	-0.0929	-0.1272	-0.0317
290	24C	0.2556	0.1665	-0.1333	-0.11	-0.0474
290	24L	-0.3558	-0.3409	-0.2038	-0.2795	-0.3109
291	32U	0.4155	0.4926	0.3115	0.1568	0.4386
291	9LX	0.2803	0.3114	0.1724	0.0616	0.3771
291	9LL	-0.5092	-0.5221	-0.2606	-0.2866	-0.391
291	9LR	-0.4364	-0.3409	-0.2337	-0.0844	-0.1932
291	9LW	-0.2432	-0.2322	-0.2591	-0.1445	-0.3
291	24N	-0.1401	-0.2684	-0.1533	-0.2661	-0.373
291	24U	-0.0843	-0.051	-0.0023	0.0531	0.0309
291	9037000	0.1488	0.1665	0.0417	0.043	0.0931
291	24H	-0.2726	-0.196	-0.193	-0.1956	-0.1901
291	G15746	-0.2683	-0.3772	-0.3271	-0.305	-0.4193
32U	9MF	0.6881	0.7101	0.5342	0.3449	0.7127
32U	9LJ	-0.376	-0.3409	-0.1902	0.0197	-0.1661
32U	9LP	-0.2274	-0.2322	-0.2553	-0.086	-0.2679
32U	9LV	-0.2082	-0.2322	-0.2485	-0.207	-0.2325
32U	249	0.04	-0.0148	-0.195	-0.1809	-0.1789
32U	24T	0.1552	0.1302	-0.077	-0.2271	-0.1148
32U	24W	-0.1998	-0.196	-0.207	-0.0816	-0.1501
32U	24F	0.1943	0.1665	-0.012	0.025	0.0811
32U	24M	-0.3084	-0.2322	-0.2219	-0.1241	-0.2233
32T	9MF	0.6072	0.6376	0.6341	0.3813	0.6533
32T	9LJ	-0.7406	-0.7396	-0.3613	-0.3826	-0.4502
32T	9LP	-0.4091	-0.3772	-0.2901	-0.2575	-0.3258
32T	9LV	-0.2588	-0.2322	-0.1877	-0.0464	-0.1166
32T	249	-0.1413	-0.1597	-0.217	-0.1586	-0.2007
32T	24T	0.2079	0.2027	0.0977	0.0361	0.1059
32T	24W	-0.3231	-0.3409	-0.1842	-0.1298	-0.2119
32T	24F	-0.0515	-0.051	-0.1508	-0.1637	-0.1116
32T	24M	-0.4908	-0.4859	-0.3371	-0.3706	-0.4672
9MC	9LX	0.5304	0.6013	0.5439	0.3473	0.6062
9MC	9LL	-0.359	-0.3409	-0.2111	-0.1865	-0.2794
9MC	9LR	-0.326	-0.2684	-0.2217	-0.1861	-0.2656
9MC	9LW	-0.1103	-0.0148	-0.1758	-0.1287	-0.1285
9MC	24N	-0.3307	-0.3047	-0.2386	-0.2486	-0.396
9MC	24U	-0.2643	-0.196	-0.2185	-0.1557	-0.2563
9MC	9037000	-0.0894	0.0215	-0.185	-0.1135	-0.1096
9MC	24H	-0.2685	-0.196	-0.1918	-0.2112	-0.2167
9MC	G15746	-0.1555	-0.2322	-0.2607	-0.2057	-0.2368
9MF	98X	0.0899	0.1302	-0.01	-0.0075	0.0988
9MF	9LN	-0.2256	-0.1597	-0.0592	-0.0762	-0.166
9MF	9LU	-0.362	-0.2322	-0.2266	-0.1029	-0.2007
9MF	1V9	0.0733	0.0577	0.0903	0.005	-0.0518
9MF	24R	-0.2973	-0.3047	-0.2717	-0.1838	-0.2194
9MF	24X	-0.2414	-0.196	-0.2282	-0.2362	-0.1742
9MF	24C	0.3384	0.3477	0.0795	0.0246	0.1689
9MF	24L	-0.1449	-0.0872	-0.0943	-0.0336	-0.0611
9LX	9MA	0.6065	0.6013	0.5637	0.3003	0.5435
9LX	9LM	0.2074	0.2389	0.0701	-0.0164	0.1693
9LX	9LT	-0.465	-0.4134	-0.2569	-0.1926	-0.2284
9LX	1V5	-0.0346	-0.1235	-0.1105	-0.2249	-0.218
9LX	24P	0.0852	0.2027	0.1381	0.3339	0.2309
9LX	24V	-0.0836	-0.0872	-0.1073	-0.2728	-0.1921
9LX	24A	-0.1122	-0.1235	-0.1975	-0.1457	-0.1738
9LX	24J	0.1772	0.1302	0.055	0.0072	0.085
9LX	G15749	0.1716	0.1302	-0.0133	0.0192	0.1005
9MA	9LM	0.2185	0.2389	0.0515	-0.0272	0.0486
9MA	9LT	-0.1071	0.0215	-0.0516	0.0562	0.0958
9MA	1V5	0.357	0.3477	0.2599	0.2238	0.2847
9MA	24P	0.0124	0.0215	0.0458	-0.0165	-0.1053
9MA	24V	-0.0707	-0.0872	-0.1458	-0.1921	-0.2491
9MA	24A	0.0228	-0.0148	-0.2089	-0.1613	-0.1765
9MA	24J	0.2708	0.2752	0.1984	0.1656	0.2213
9MA	G15749	0.1457	0.094	-0.0274	0.0103	-0.0335
98X	9LN	0.0104	0.1302	-0.0398	0.0051	0.1282
98X	9LU	-0.0674	-0.0148	0.1128	0.0469	-0.1667
98X	1V9	0.2167	0.2389	0.0085	-0.0006	0.1041
98X	24R	0.1395	0.1665	0.0369	0.0733	0.208
98X	24X	0.1306	0.2027	-0.0038	-0.0635	0.1585
98X	24C	0.1277	0.1665	-0.0635	-0.0268	0.0067
98X	24L	-0.2808	-0.196	-0.0944	-0.1138	-0.2026
9LJ	9LL	0.4896	0.5289	0.588	0.8014	0.5881
9LJ	9LR	0.0361	0.0215	0.252	0.1	0.0934
9LJ	9LW	-0.0093	0.0215	0.0973	-0.0099	0.099
9LJ	24N	-0.1548	-0.0872	-0.0069	0.0015	0.0326
9LJ	24U	-0.3717	-0.3409	-0.0419	-0.0837	-0.1431
9LJ	9037000	0.116	0.094	0.2857	0.1419	0.184
9LJ	24H	-0.2285	-0.2322	-0.0118	-0.1336	-0.139
9LJ	G15746	-0.0366	-0.0148	0.0356	0.0269	0.0615
9LL	9LP	-0.0365	0.094	0.1184	0.2488	0.2137
9LL	9LV	-0.0255	-0.051	0.01	-0.0904	-0.009
9LL	249	0.0577	0.0577	0.0288	0.0466	0.0842
9LL	24T	-0.153	-0.196	-0.1293	-0.2713	-0.2118
9LL	24W	0.1383	0.2027	0.0679	0.2113	0.345
9LL	24F	-0.0735	-0.051	0.0235	0.0248	-0.0382
9LL	24M	-0.2049	-0.1235	-0.0933	-0.0864	-0.0758
9LM	9LP	-0.1177	-0.0872	-0.1533	0.0002	-0.069
9LM	9LV	-0.0487	-0.0872	-0.1011	-0.0675	-0.2036
9LM	249	0.1751	0.094	-0.0804	-0.0326	-0.012
9LM	24T	0.2959	0.2752	0.0819	-0.0143	0.1064
9LM	24W	-0.0286	-0.0148	-0.0318	-0.0148	0.0283
9LM	24F	0.4984	0.4201	0.2387	0.2172	0.4235
9LM	24M	-0.1296	-0.1597	-0.2186	-0.1396	-0.2456
9LN	9LR	-0.2767	-0.196	-0.0839	-0.1659	-0.162
9LN	9LW	0.0724	0.094	0.0407	0.0695	0.0864
9LN	24N	-0.1168	-0.051	-0.0624	0.016	0.0047
9LN	24U	-0.1685	-0.1597	-0.0355	-0.0216	-0.1158
9LN	9037000	-0.028	0.0215	-0.0987	-0.0097	0.0199
9LN	24H	0.0159	0.094	0.0276	0.0712	0.0437
9LN	G15746	-0.1543	-0.196	-0.1637	-0.1121	-0.1748
9LP	9LU	0.0198	-0.0148	-0.0161	-0.0592	-0.0151
9LP	1V9	-0.1863	-0.196	-0.1772	-0.1801	-0.1601
9LP	24R	0.1332	0.1302	0.1562	0.2558	0.2075
9LP	24X	0.1275	0.094	0.1917	0.1075	0.1085
9LP	24C	0.2365	0.1302	0.2516	0.1672	0.068
9LP	24L	-0.2748	-0.3772	-0.1261	-0.1603	-0.2033
9LR	9LT	0.0333	0.0215	0.1571	0.1667	0.1396
9LR	1V5	-0.2206	-0.196	-0.1344	-0.0444	-0.1142
9LR	24P	-0.5841	-0.5946	-0.2048	-0.4396	-0.4625
9LR	24V	-0.0783	-0.1235	0.0185	0.3564	-0.0352
9LR	24A	0.1252	0.0577	0.1043	0.0095	0.0593
9LR	24J	-0.3807	-0.4134	-0.1739	-0.2508	-0.377
9LR	G15749	-0.1492	-0.1597	-0.1444	-0.1297	-0.244
9LT	1V5	-0.1816	-0.1597	-0.1352	-0.0357	-0.0811
9LT	24P	-0.0535	-0.1235	0.0287	-0.0679	-0.0217
9LT	24V	-0.475	-0.4859	-0.2893	-0.3231	-0.4821
9LT	24A	0.0056	-0.051	-0.0938	-0.094	-0.1229
9LT	24J	-0.468	-0.4497	-0.1676	-0.1979	-0.3833
9LT	G15749	-0.2704	-0.3047	-0.2774	-0.1969	-0.3599
9LU	1V9	-0.0087	0.0215	0.041	0.0739	0.0792
9LU	24R	0.03	-0.0872	0.0473	-0.0857	-0.1072
9LU	24X	-0.1291	-0.1597	-0.1651	-0.1691	-0.2034
9LU	24C	-0.333	-0.2684	-0.2909	-0.1871	-0.379
9LU	24L	-0.0366	-0.051	0.04	-0.0433	0.0086
9LV	9LW	0.4983	0.4926	0.4426	0.3596	0.5349
9LV	24N	-0.215	-0.2322	-0.0917	-0.1804	-0.1876
9LV	24U	-0.21	-0.196	-0.1343	-0.0148	-0.1156
9LV	9037000	-0.039	0.0215	-0.0799	0.0307	0.0075
9LV	24H	0.0521	0.0215	0.0315	0.0232	-0.0154
9LV	G15746	0.4195	0.3839	0.3319	0.1893	0.2691
9LW	249	0.0714	-0.051	-0.1405	-0.1138	-0.0939
9LW	24T	-0.0652	-0.051	-0.1183	-0.1301	-0.1447
9LW	24W	-0.1915	-0.1235	-0.1136	-0.0686	-0.0387
9LW	24F	0.043	-0.0148	0.0015	-0.1043	-0.005
9LW	24M	0.041	-0.051	-0.1329	-0.2588	-0.1486
1V5	249	0.0498	0.0215	-0.1035	-0.075	-0.0279
1V5	24T	-0.0433	-0.0148	-0.081	-0.0051	-0.1359
1V5	24W	0.0265	-0.0148	0.0132	-0.0544	0.0128
1V5	24F	-0.1382	-0.196	-0.209	-0.1016	-0.2075
1V5	24M	-0.201	-0.1235	-0.0186	-0.0139	-0.1405
1V9	24N	0.1601	0.094	-0.0358	0.035	0.1314
1V9	24U	-0.0023	0.1302	-0.0053	-0.0026	0.1317
1V9	9037000	0.1127	-0.051	-0.0376	-0.0493	-0.1295
1V9	24H	0.2443	0.2027	0.1765	0.3508	0.1729
1V9	G15746	-0.0548	-0.196	-0.1426	-0.1299	-0.1537
249	24R	0.177	0.1302	0.0517	0.0562	0.1221
249	24X	0.3507	0.3477	0.2759	0.2557	0.3416
249	24C	0.3102	0.1665	0.1372	0.0446	0.08
249	24L	-0.2942	-0.2684	-0.0072	-0.0888	-0.2218
24N	24P	-0.2249	-0.1597	-0.0515	0.1187	0.0151
24N	24V	0.2562	0.1665	0.1063	-0.0149	0.1382
24N	24A	0.357	0.1665	0.0622	0.056	0.2005
24N	24J	-0.0151	-0.1235	-0.0871	-0.1629	-0.1632
24N	G15749	0.3297	0.2389	0.0703	0.045	0.1633
24P	24V	-0.0863	-0.0872	0.0988	-0.0343	-0.1586
24P	24A	-0.2509	-0.2684	-0.1998	-0.1661	-0.2432
24P	24J	-0.2427	-0.196	-0.0058	-0.046	-0.156
24P	G15749	-0.0858	-0.0148	-0.0879	-0.0375	-0.0044
24R	24X	0.0514	0.0577	-0.0187	-0.022	0.0594
24R	24C	0.1399	0.1665	0.0329	0.0876	0.0097
24R	24L	-0.0424	-0.1235	0.0334	-0.0594	-0.0142
24T	24U	0.0255	0.0577	-0.0405	0.0477	0.0023
24T	9037000	0.1436	0.094	-0.0825	-0.0276	-0.0633
24T	24H	-0.1544	-0.1235	-0.143	-0.1573	-0.1884
24T	G15746	0.0264	-0.1235	-0.1368	-0.2117	-0.2666
24U	24W	-0.2145	-0.1597	-0.0837	-0.1873	-0.0465
24U	24F	0.0905	0.1302	0.062	0.165	0.1207
24U	24M	-0.159	-0.0872	-0.0828	-0.0423	-0.012
24V	24W	-0.2319	-0.2684	-0.1796	-0.3025	-0.2313
24V	24F	0.1981	0.1665	0.1056	0.1497	0.0904
24V	24M	-0.214	-0.196	-0.0609	0.2706	-0.1106
24X	9037000	0.1967	0.2389	0.0679	0.0416	0.1135
24X	24H	-0.0206	0.0577	-0.0789	-0.0759	0.0278
24X	G15746	0.1664	0.2027	0.1592	0.1695	0.0735
24W	24C	-0.3225	-0.3047	-0.3387	-0.2363	-0.3224
24W	24L	-0.3087	-0.3047	-0.1213	-0.3103	-0.1877
9037000	24A	0.2998	0.1665	0.0014	0.0299	0.0516
9037000	24J	0.1117	-0.0148	-0.1395	-0.1468	-0.0573
9037000	G15749	0.1675	0.0215	-0.0309	-0.0889	-0.1859
24A	24J	0.0204	0.0215	-0.0753	-0.0204	-0.0618
24A	G15749	0.1254	0.0577	-0.1279	-0.1433	-0.1253
24C	24L	-0.0611	-0.196	-0.192	-0.1338	-0.1839
24F	24H	-0.1388	-0.2684	-0.2197	-0.2981	-0.3109
24F	G15746	-0.1291	-0.1235	-0.0765	-0.0985	-0.1713
24H	24M	0.1067	0.0215	0.0204	-0.1121	0.0094
24J	24M	-0.3563	-0.3047	-0.0381	-0.0458	-0.2086
24L	G15746	0.0818	-0.0148	0.0378	-0.1401	-0.0554
G15746	G15749	-0.0068	-0.0872	-0.2074	-0.18	-0.1474
F	290	0.5647	0.5651	0.5687	0.499	0.5453
F	9MC	0.682	0.7463	0.5425	0.3992	0.7061
F	98X	0.1287	0.2027	0.0166	0.0406	0.2776
F	9LN	-0.1324	-0.051	-0.0271	-0.0672	-0.0639
F	9LU	-0.1324	-0.051	-0.1226	-0.0763	-0.0525
F	1V9	-0.0562	-0.051	-0.0121	-0.0658	-0.145
F	24R	-0.2927	-0.3047	-0.229	-0.1904	-0.2231
F	24X	-0.0938	-0.1597	-0.1747	-0.2666	-0.1741
F	24C	0.1071	0.1665	-0.1029	-0.0494	0.0211
F	24L	-0.456	-0.3772	-0.1791	-0.1548	-0.281
M	290	0.5878	0.5651	0.3648	0.2893	0.567
M	9MC	0.3748	0.5289	0.3233	0.2028	0.4734
M	98X	0.1534	0.094	-0.0358	-0.0703	-0.0584
M	9LN	-0.054	-0.0148	-0.0384	0.0067	0.0169
M	9LU	0.0037	0.0215	-0.0342	0.0943	0.0283
M	1V9	0.2058	0.1665	0.1483	0.1397	0.1004
M	24R	-0.1916	-0.196	-0.1865	-0.1549	-0.1572
M	24X	-0.1356	-0.1235	-0.1553	-0.1249	-0.052
M	24C	0.0871	-0.0148	-0.219	-0.1486	-0.2067
M	24L	-0.132	-0.1597	-0.0611	-0.1451	-0.1259
290	291	0.5271	0.4926	0.2619	0.2069	0.5003
290	9MF	0.4127	0.4564	0.1404	0.1102	0.43
290	9LJ	-0.4744	-0.4859	-0.2369	-0.2731	-0.3376
290	9LP	-0.2766	-0.3409	-0.3051	-0.2697	-0.4413
290	9LV	0.0254	-0.0148	-0.0892	0.0241	0.0262
290	249	0.1841	0.0577	-0.142	-0.1073	-0.1053
290	24T	0.3492	0.3114	0.075	0.0099	0.1441
290	24W	-0.0135	-0.051	0.0176	0.0816	-0.0419
290	24F	0.1438	0.0215	-0.1353	-0.1888	-0.1232
290	24M	-0.2737	-0.2684	-0.2271	-0.3079	-0.3861
291	32T	0.7665	0.7826	0.7738	0.4683	0.7705
291	9MA	0.4665	0.4926	0.2721	0.2071	0.497
291	9LM	0.3048	0.2389	0.217	0.0926	0.1323
291	9LT	-0.0739	-0.0148	0.0296	0.1062	0.0734
291	1V5	0.0789	0.094	0.074	0.1772	0.1064
291	24P	-0.2944	-0.2684	-0.1733	-0.2456	-0.2628
291	24V	0.0337	0.0215	-0.0296	-0.0182	-0.0108
291	24A	-0.2011	-0.2684	-0.3031	-0.2375	-0.3659
291	24J	-0.1023	-0.0872	-0.1132	-0.1061	-0.1092
291	G15749	0.0402	0.0577	-0.0332	0.0019	-0.0563
32U	9LX	0.7686	0.7463	0.7073	0.446	0.7687
32U	9LL	-0.1248	-0.1235	-0.1123	0.0087	-0.0733
32U	9LR	-0.3979	-0.3772	-0.3098	-0.3127	-0.3934
32U	9LW	-0.0433	0.0215	-0.1375	-0.0792	-0.097
32U	24N	-0.051	-0.1235	-0.1869	-0.1087	-0.2285
32U	24U	-0.2169	-0.196	-0.2431	-0.2558	-0.2817
32U	9037000	0.2333	0.2027	-0.047	-0.0331	0.0468
32U	24H	-0.0367	-0.0872	-0.1727	-0.1896	-0.1393
32U	G15746	-0.0577	-0.1235	-0.1966	-0.0414	-0.1009
32T	9LX	0.6033	0.6013	0.4359	0.399	0.706
32T	9LL	-0.5468	-0.5584	-0.2804	-0.2936	-0.3972
32T	9LR	-0.5209	-0.4497	-0.2866	-0.2573	-0.3013
32T	9LW	-0.1343	-0.1235	-0.1815	-0.0474	-0.1719
32T	24N	-0.1077	-0.1597	-0.1494	-0.0739	-0.1507
32T	24U	-0.27	-0.196	-0.167	-0.1358	-0.1233
32T	9037000	0.1501	0.1302	-0.049	0.0008	0.0514
32T	24H	-0.1221	-0.0872	-0.1334	-0.0986	-0.0698
32T	G15746	-0.2555	-0.3047	-0.2741	-0.1428	-0.2772
9MC	9MA	0.5461	0.6376	0.3847	0.286	0.6052
9MC	9LM	0.2085	0.2752	0.1376	0.016	0.0968
9MC	9LT	-0.1018	0.0215	-0.0377	0.0434	0.0894
9MC	1V5	-0.1385	-0.0148	-0.1311	-0.021	-0.1206
9MC	24P	0.021	0.1302	-0.0194	-0.0271	0.035
9MC	24V	-0.1835	-0.1597	-0.2258	-0.2154	-0.2893
9MC	24A	-0.0725	-0.051	-0.2203	-0.1893	-0.2255
9MC	24J	-0.001	0.094	0.0304	-0.0154	0.0601
9MC	G15749	0.0491	0.1302	0.0538	0.0608	0.0201
9MF	9LJ	-0.6701	-0.6309	-0.3352	-0.2145	-0.3764
9MF	9LP	-0.3557	-0.3772	-0.2798	-0.2146	-0.3763
9MF	9LV	-0.3205	-0.2684	-0.2761	-0.1492	-0.2049
9MF	249	-0.0292	-0.0148	-0.1767	-0.1654	-0.1514
9MF	24T	0.034	0.094	-0.0511	-0.101	-0.0456
9MF	24W	-0.5096	-0.4859	-0.3468	-0.2817	-0.3819
9MF	24F	0.1323	0.1302	-0.0314	0.007	0.0311
9MF	24M	-0.3776	-0.2322	-0.1997	-0.1086	-0.1947
9LX	98X	0.1981	0.1665	0.0214	-0.0301	0.1751
9LX	9LN	-0.2096	-0.196	-0.1022	-0.0737	-0.1272
9LX	9LU	-0.3959	-0.3047	-0.2222	-0.0638	-0.1611
9LX	1V9	0.0693	0.0215	-0.048	0.0228	0.0302
9LX	24R	-0.2613	-0.2322	-0.2029	-0.0858	-0.0926
9LX	24X	-0.2551	-0.196	-0.1721	-0.1913	-0.1363
9LX	24C	0.2316	0.2752	0.0027	-0.0209	0.1483
9LX	24L	-0.415	-0.3772	-0.1991	-0.2725	-0.2347
9MA	98X	0.2587	0.2389	0.0235	0.0012	0.1678
9MA	9LN	-0.0771	-0.0148	-0.0487	-0.0662	-0.0723
9MA	9LU	-0.1271	-0.051	-0.1285	-0.0386	-0.0607
9MA	1V9	0.0411	-0.0148	-0.0944	-0.1038	-0.1543
9MA	24R	-0.3802	-0.3772	-0.3836	-0.2573	-0.3803
9MA	24X	0.0988	0.0577	-0.0649	-0.1497	0.0141
9MA	24C	0.1966	0.2027	-0.0796	-0.0584	0.0118
9MA	24L	-0.4052	-0.3772	-0.2691	-0.1479	-0.2902
98X	9LJ	-0.2101	-0.1235	-0.04	0.0954	0.0501
98X	9LP	-0.1041	-0.0872	-0.1471	-0.0554	-0.0977
98X	9LV	-0.4334	-0.4134	-0.3209	-0.2885	-0.4086
98X	249	0.0667	0.094	-0.1097	-0.0761	0.0097
98X	24T	0.2248	0.3477	0.0617	0.0396	0.2283
98X	24W	0.109	0.1302	-0.0029	0.0409	0.1796
98X	24F	0.1398	0.1665	0.0239	0.0777	0.1445
98X	24M	-0.1794	-0.0872	-0.0772	-0.0361	-0.1099
9LJ	9LM	-0.2381	-0.1597	-0.0908	0.0441	-0.0063
9LJ	9LT	0.0624	0.0215	0.0813	0.1459	0.1538
9LJ	1V5	-0.3756	-0.4134	-0.2017	-0.1532	-0.2215
9LJ	24P	-0.432	-0.3772	-0.101	-0.1578	-0.1241
9LJ	24V	-0.4188	-0.4134	-0.1441	-0.1946	-0.2395
9LJ	24A	0.0167	-0.0148	0.0014	-0.0643	0.0449
9LJ	24J	-0.3969	-0.3772	-0.1098	-0.0691	-0.1546
9LJ	G15749	-0.2345	-0.2684	-0.146	-0.0753	-0.2051
9LL	9LR	-0.0393	-0.0148	0.1681	-0.0001	0.0345
9LL	9LW	0.0465	0.094	0.0501	0.0281	0.1298
9LL	24N	-0.1159	-0.051	-0.0364	0.0078	0.0552
9LL	24U	0.0533	0.0577	0.088	-0.003	0.1033
9LL	9037000	0.0797	0.094	0.2114	0.1317	0.1271
9LL	24H	-0.1166	-0.051	0.0123	-0.0154	0
9LL	G15746	0.1779	0.2389	0.0572	0.1349	0.2329
9LM	9LR	-0.3938	-0.3772	-0.3606	-0.2767	-0.4255
9LM	9LW	0.1748	0.094	0.0155	-0.042	-0.0007
9LM	24N	0.0763	0.0215	-0.1193	-0.0694	-0.0337
9LM	24U	0.2409	0.3114	0.1487	0.1634	0.275
9LM	9037000	0.2006	0.094	-0.1051	-0.0683	-0.0236
9LM	24H	0.0284	0.0215	-0.1792	-0.1619	-0.1567
9LM	G15746	0.0624	-0.051	-0.1422	-0.0883	-0.1756
9LN	9LT	-0.141	-0.196	-0.0896	-0.1364	-0.1275
9LN	1V5	-0.0627	0.0577	0.044	0.0737	0.0426
9LN	24P	-0.2084	-0.1597	-0.0561	-0.0377	-0.0909
9LN	24V	-0.0964	-0.0872	-0.0767	-0.1133	-0.0776
9LN	24A	0.1196	0.094	-0.0426	0.0369	0.1316
9LN	24J	-0.3248	-0.2684	-0.123	-0.1563	-0.2285
9LN	G15749	-0.1971	-0.0872	-0.1108	-0.0362	-0.1871
9LP	9LV	-0.117	-0.1597	-0.0764	-0.1606	-0.1745
9LP	249	0.3892	0.3114	0.3746	0.2827	0.3588
9LP	24T	-0.2317	-0.3047	-0.1983	-0.267	-0.3789
9LP	24W	0.4	0.4201	0.3824	0.3321	0.4528
9LP	24F	0.1701	0.0577	0.3033	0.2489	0.0904
9LP	24M	-0.1225	-0.196	-0.0997	-0.0823	-0.1106
9LR	9LU	0.2301	0.2027	0.2565	0.193	0.2333
9LR	1V9	-0.0921	-0.1597	0.0567	0.1074	-0.1425
9LR	24R	-0.0268	-0.051	0.123	-0.0859	-0.0301
9LR	24X	-0.1013	-0.1235	0.0266	0.207	-0.0769
9LR	24C	-0.1013	-0.196	-0.0349	-0.0778	-0.2166
9LR	24L	0.0589	0.094	0.1176	0.4854	0.2096
9LT	9LU	0.6558	0.6738	0.763	0.6741	0.6744
9LT	1V9	-0.4853	-0.5221	-0.2907	-0.3312	-0.445
9LT	24R	-0.1249	-0.196	-0.0618	-0.0838	-0.137
9LT	24X	-0.2453	-0.196	-0.1584	-0.2365	-0.2279
9LT	24C	-0.3829	-0.3047	-0.2845	-0.1771	-0.3972
9LT	24L	-0.1214	-0.0148	0.0895	0.1632	0.06
9LU	9LV	0.4635	0.4564	0.4229	0.384	0.497
9LU	249	0.1652	0.0215	-0.043	-0.0111	-0.0148
9LU	24T	-0.2615	-0.2684	-0.1877	-0.1995	-0.3359
9LU	24W	-0.0329	-0.0872	-0.0531	-0.051	0.0227
9LU	24F	-0.4486	-0.4497	-0.2972	-0.2897	-0.4527
9LU	24M	0.3203	0.2752	0.2938	0.0874	0.1664
9LV	1V5	-0.0781	-0.0148	-0.0447	0.0904	0.0297
9LV	24P	-0.2263	-0.2684	-0.0832	-0.1764	-0.0926
9LV	24V	-0.1532	-0.1235	-0.1206	-0.0469	-0.1275
9LV	24A	0.1881	0.2389	0.0904	0.111	0.161
9LV	24J	-0.2437	-0.2322	-0.0835	0.0099	-0.1719
9LV	G15749	-0.1795	-0.196	-0.1706	-0.1125	-0.2315
9LW	24N	-0.029	0.0215	-0.054	-0.0293	-0.003
9LW	24U	-0.2286	-0.196	-0.1788	-0.1781	-0.1685
9LW	9037000	0.0604	0.094	-0.0168	0.0572	0.0693
9LW	24H	-0.049	-0.051	0.0151	0.1821	-0.1159
9LW	G15746	0.4459	0.3839	0.3612	0.2449	0.4077
1V5	24N	0.0383	-0.0872	-0.1125	-0.268	-0.195
1V5	24U	0.1645	0.2389	0.1417	0.1597	0.2408
1V5	9037000	0.2112	0.1302	0.0809	0.055	0.0769
1V5	24H	0.1786	0.094	0.0021	-0.0373	0.0432
1V5	G15746	-0.0066	-0.0872	-0.175	-0.2213	-0.1756
1V9	24P	-0.2473	-0.2322	-0.1295	-0.0566	-0.1187
1V9	24V	0.0295	-0.0148	-0.0986	-0.1202	-0.0546
1V9	24A	-0.1203	-0.1597	-0.231	-0.1395	-0.194
1V9	24J	0.0981	0.0215	0.044	0.0171	0.0532
1V9	G15749	0.5288	0.5289	0.5233	0.3813	0.534
249	24T	0.1897	0.1302	-0.0597	-0.0384	0.0722
249	24W	0.1126	0.1302	0.1405	0.1913	0.1485
249	24F	0.1498	-0.0148	0.0686	-0.0584	-0.0762
249	24M	0.1309	0.094	0.1508	0.0455	0.0474
24N	24R	0.0674	0.1302	0.0287	0.1358	0.1345
24N	24X	0.1686	0.2027	0.1077	0.1137	0.1826
24N	24C	0.395	0.3114	0.1973	0.1186	0.1618
24N	24L	-0.0191	-0.1597	-0.0292	-0.2198	-0.1254
24P	24R	-0.2901	-0.1597	-0.1294	-0.041	-0.1016
24P	24X	-0.3029	-0.2684	-0.1218	-0.1542	-0.2393
24P	24C	-0.0232	0.0215	-0.0367	-0.0245	-0.0175
24P	24L	-0.2361	-0.2684	0.127	0.0182	-0.2068
24R	24T	-0.0319	-0.0872	-0.118	-0.2219	-0.1457
24R	24W	0.1961	0.1665	0.07	0.1232	0.2174
24R	24F	0.1185	0.1665	0.0835	0.1595	0.0892
24R	24M	0.127	0.0577	0.1183	0.0305	0.0901
24T	24V	0.2668	0.2389	0.1537	0.4963	0.1727
24T	24A	0.1074	0.094	-0.1174	-0.0524	-0.0052
24T	24J	0.0658	0.0577	-0.0587	-0.1534	-0.1002
24T	G15749	0.0227	0.0215	-0.1164	-0.1147	-0.2245
24U	9037000	-0.1807	-0.1597	-0.1768	-0.1374	-0.2065
24U	24H	0.0705	0.1302	0.0831	0.0493	0.1078
24U	G15746	-0.0103	0.0215	-0.025	-0.0859	-0.0341
24V	9037000	0.0267	-0.051	-0.1422	-0.1604	-0.237
24V	24H	-0.0206	-0.0148	-0.0966	-0.1556	-0.0769
24V	G15746	0.0447	0.0215	-0.0025	-0.1051	-0.0895
24X	24A	0.2143	0.2752	0.2297	0.2285	0.2768
24X	24J	-0.1257	-0.051	-0.0703	-0.0768	-0.0871
24X	G15749	-0.2697	-0.196	-0.2808	-0.2481	-0.3049
24W	24F	-0.2232	-0.2684	-0.019	-0.1658	-0.1628
24W	24M	-0.1393	-0.1235	-0.08	-0.2204	-0.1053
9037000	24C	0.306	0.2389	0.0414	-0.0177	-0.0034
9037000	24L	-0.2421	-0.2684	-0.1559	-0.2587	-0.2844
24A	24C	0.41	0.2389	0.1	0.0205	0.1355
24A	24L	0.0353	-0.051	0.0938	-0.0225	-0.0829
24C	24F	0.8013	0.7826	0.7933	0.4963	0.7447
24C	24M	-0.2885	-0.2684	-0.2945	-0.1604	-0.3106
24F	24J	0.3433	0.3114	0.1523	0.2456	0.3062
24F	G15749	0.2069	0.2027	0.0237	0.0773	0.1121
24H	G15746	0.3136	0.2027	0.0955	0.0941	0.1995
24J	G15746	-0.1251	-0.196	-0.0419	-0.0185	-0.141
24L	G15749	0.0967	0.0577	-0.0274	-0.0254	0.0409
F	291	0.5827	0.5651	0.3765	0.3059	0.6007
F	9MF	0.4569	0.5651	0.384	0.3111	0.531
F	9LJ	-0.5422	-0.4859	-0.1918	-0.1242	-0.2269
F	9LP	-0.3581	-0.3047	-0.2537	-0.2062	-0.3423
F	9LV	-0.1768	-0.1597	-0.1665	-0.1298	-0.1144
F	249	-0.0632	-0.1235	-0.2112	-0.2295	-0.264
F	24T	0.2225	0.1665	-0.0245	-0.1234	0.0207
F	24W	-0.2433	-0.2322	-0.086	-0.0579	-0.1272
F	24F	0.0305	0.0577	-0.0643	0.0156	0.0497
F	24M	-0.3226	-0.3047	-0.1912	-0.1698	-0.2961
M	291	0.5483	0.5651	0.534	0.3148	0.5163
M	9MF	0.4886	0.5651	0.4044	0.2391	0.5476
M	9LJ	-0.4942	-0.5584	-0.3406	-0.3296	-0.4333
M	9LP	-0.1636	-0.3047	-0.2958	-0.2615	-0.3935
M	9LV	-0.0705	-0.0148	-0.0678	0.0751	0.0551
M	249	0.0892	-0.0148	-0.2014	-0.1112	-0.1267
M	24T	0.0845	0.0577	-0.0338	-0.0304	-0.0618
M	24W	-0.2877	-0.2684	-0.1912	-0.1058	-0.253
M	24F	-0.1681	-0.3047	-0.3618	-0.301	-0.4276
M	24M	-0.2034	-0.1597	-0.1353	-0.203	-0.2345
290	32U	0.6277	0.6376	0.2654	0.1804	0.592
290	9LX	0.6473	0.6738	0.4332	0.3786	0.6506
290	9LL	-0.174	-0.196	-0.1296	-0.1493	-0.159
290	9LR	-0.3512	-0.3047	-0.2283	-0.2342	-0.2965
290	9LW	0.2201	0.2027	0.0367	0.0659	0.0888
290	24N	-0.0497	-0.1597	-0.1694	-0.1453	-0.2812
290	24U	-0.1702	-0.1597	-0.1935	-0.1907	-0.2338
290	9037000	0.2826	0.2389	-0.0241	0.0487	0.1449
290	24H	-0.0388	-0.051	-0.1398	-0.1213	-0.1283
290	G15746	0.0287	-0.0872	-0.1684	-0.0737	-0.1457
291	9MC	0.501	0.6013	0.4014	0.3045	0.568
291	98X	0.1296	0.1665	0.0513	0.05	0.1413
291	9LN	-0.2122	-0.1597	-0.0745	-0.0931	-0.1412
291	9LU	-0.1496	-0.1597	-0.1228	-0.0469	-0.1292
291	1V9	0.0228	0.0215	0.1189	0.0275	-0.0697
291	24R	-0.3296	-0.3772	-0.2823	-0.2586	-0.2945
291	24X	-0.0184	-0.0872	-0.1106	-0.1909	-0.0548
291	24C	0.1502	0.1302	-0.1013	-0.0424	-0.0142
291	24L	-0.1575	-0.2322	-0.1036	-0.0417	-0.1673
32U	32T	0.6175	0.6376	0.4868	0.2887	0.6177
32U	9MA	0.6414	0.6376	0.406	0.2488	0.632
32U	9LM	0.3533	0.3477	0.1735	0.0445	0.1469
32U	9LT	-0.2172	-0.0872	-0.1195	0.0173	-0.0132
32U	1V5	0.0453	-0.0148	-0.1742	-0.1588	-0.1926
32U	24P	-0.0915	0.0215	-0.1052	0.0063	-0.0232
32U	24V	-0.1361	-0.196	-0.2823	-0.3288	-0.3736
32U	24A	0.04	-0.0148	-0.2034	-0.1809	-0.1966
32U	24J	0.1892	0.1665	0.0302	-0.028	0.1041
32U	G15749	0.2394	0.1665	-0.0054	0.007	0.0076
32T	9MA	0.5299	0.4926	0.3312	0.1502	0.4815
32T	9LM	0.3984	0.3839	0.3317	0.1149	0.2414
32T	9LT	-0.2595	-0.196	-0.1282	-0.0877	-0.0909
32T	1V5	-0.0546	-0.0872	-0.0735	-0.0747	-0.1175
32T	24P	-0.162	-0.0872	-0.0763	0.0235	-0.0126
32T	24V	-0.152	-0.1235	-0.1994	-0.2071	-0.1838
32T	24A	-0.2362	-0.2322	-0.2788	-0.1763	-0.2695
32T	24J	0.0329	0.0215	-0.0592	-0.1202	-0.0394
32T	G15749	0.0741	0.094	-0.0198	0.0096	0.0166
9MC	98X	0.12	0.2027	0.0107	0.0394	0.1575
9MC	9LN	-0.2018	-0.0872	-0.1281	-0.1243	-0.12
9MC	9LU	-0.1324	-0.051	-0.1236	-0.0509	-0.0602
9MC	1V9	-0.0555	0.0215	-0.0164	-0.0533	-0.0993
9MC	24R	-0.2861	-0.2684	-0.2564	-0.1799	-0.2242
9MC	24X	-0.0617	-0.051	-0.1354	-0.2137	-0.13
9MC	24C	0.0251	0.1302	-0.1328	-0.0528	-0.05
9MC	24L	-0.4007	-0.2684	-0.1706	-0.0964	-0.1918
9MF	9LX	0.598	0.6013	0.4379	0.3086	0.6633
9MF	9LL	-0.3329	-0.3047	-0.2056	-0.17	-0.2303
9MF	9LR	-0.5259	-0.4134	-0.3052	-0.2279	-0.349
9MF	9LW	-0.2408	-0.1597	-0.2447	-0.1639	-0.2215
9MF	24N	-0.2173	-0.2684	-0.2083	-0.2352	-0.3377
9MF	24U	0.0769	0.094	0.0679	0.0139	0.0829
9MF	9037000	-0.0744	-0.051	-0.2203	-0.1517	-0.1623
9MF	24H	-0.0609	-0.0872	-0.1487	-0.1762	-0.1188
9MF	G15746	-0.2658	-0.2684	-0.2965	-0.203	-0.2309
9LX	9LJ	-0.7189	-0.7033	-0.3254	-0.3079	-0.3758
9LX	9LP	-0.3851	-0.3772	-0.255	-0.1635	-0.2838
9LX	9LV	-0.4514	-0.4497	-0.3228	-0.2477	-0.2929
9LX	249	-0.1122	-0.1235	-0.1881	-0.1457	-0.159
9LX	24T	0.0521	0.0577	-0.0582	-0.1555	-0.0566
9LX	24W	-0.261	-0.2684	-0.1007	0.037	-0.1373
9LX	24F	0.1199	0.1302	-0.019	-0.0996	0.0646
9LX	24M	-0.5112	-0.4497	-0.2619	-0.3223	-0.3333
9MA	9LJ	-0.5849	-0.5221	-0.3184	-0.1345	-0.317
9MA	9LP	-0.2514	-0.2322	-0.2726	-0.1609	-0.3011
9MA	9LV	-0.0503	-0.0148	-0.1144	-0.0316	-0.029
9MA	249	0.1176	0.0577	-0.1456	-0.1437	-0.1014
9MA	24T	0.2871	0.2389	0.0324	-0.0903	0.0673
9MA	24W	-0.1793	-0.196	-0.1132	-0.0435	-0.1805
9MA	24F	0.0453	0.0215	-0.106	-0.0419	-0.0646
9MA	24M	-0.2718	-0.3047	-0.2694	-0.1628	-0.3062
98X	9LL	-0.0591	-0.051	-0.0476	-0.0047	0.0754
98X	9LR	-0.1631	-0.1235	-0.1049	-0.1241	-0.1824
98X	9LW	-0.2395	-0.196	-0.2336	-0.209	-0.2923
98X	24N	0.2312	0.2389	0.0609	0.0783	0.1387
98X	24U	-0.0576	-0.0148	-0.0767	-0.023	0.0022
98X	9037000	0.3465	0.3114	0.0671	0.0409	0.2348
98X	24H	0.2063	0.2389	-0.0117	-0.0296	0.18
98X	G15746	-0.1743	-0.196	-0.2148	-0.1917	-0.1977
9LJ	9LN	-0.0278	0.0215	0.1038	0.0625	0.1047
9LJ	9LU	-0.1878	-0.2322	-0.0624	-0.1987	-0.1297
9LJ	1V9	-0.5156	-0.5584	-0.2676	-0.3624	-0.3723
9LJ	24R	0.2499	0.3839	0.3195	0.4235	0.4065
9LJ	24X	-0.4247	-0.3772	-0.1898	-0.249	-0.2266
9LJ	24C	-0.1615	-0.1235	0.0399	0.0651	-0.086
9LJ	24L	-0.3283	-0.2322	-0.0562	0.044	-0.0116
9LL	9LM	-0.1102	-0.0872	-0.1162	-0.0604	-0.0851
9LL	9LT	-0.0902	-0.1235	-0.014	0.0368	0.0605
9LL	1V5	-0.131	-0.1597	-0.0955	-0.1249	-0.0921
9LL	24P	-0.305	-0.196	-0.0724	-0.0854	-0.0769
9LL	24V	-0.1207	-0.1235	-0.0913	-0.1967	-0.1101
9LL	24A	0.0577	0.0577	-0.0534	-0.0138	0.0724
9LL	24J	-0.3621	-0.4134	-0.1741	-0.2474	-0.3385
9LL	G15749	-0.129	-0.196	-0.1879	-0.1725	-0.2613
9LM	9LT	-0.2312	-0.3047	-0.2749	-0.2127	-0.3796
9LM	1V5	0.1775	0.1665	0.1245	0.0815	0.0624
9LM	24P	0.0071	0.0215	-0.0217	-0.0584	0.0707
9LM	24V	0.1671	0.1665	-0.0464	0.0115	0.0435
9LM	24A	0.1835	0.1665	-0.0543	-0.0092	0.036
9LM	24J	0.4517	0.4564	0.2935	0.2805	0.3828
9LM	G15749	0.4534	0.4564	0.2581	0.154	0.3115
9LN	9LU	0.005	-0.0148	-0.0268	0.0206	0.0036
9LN	1V9	-0.026	0.094	0.0748	0.1767	0.1207
9LN	24R	0.1737	0.2027	0.0532	0.0514	0.2218
9LN	24X	0.2064	0.2752	0.1797	0.1403	0.3191
9LN	24C	-0.1091	-0.0872	-0.2033	-0.1478	-0.2148
9LN	24L	-0.5713	-0.5946	-0.1968	-0.4361	-0.5016
9LP	9LR	0.2004	0.094	0.305	0.1151	0.162
9LP	9LW	-0.2281	-0.2684	-0.1883	-0.1951	-0.2414
9LP	24N	0.1699	0.094	0.0847	0.1271	0.1889
9LP	24U	-0.0536	-0.051	0.0701	0.0304	0.047
9LP	9037000	0.1481	0.2389	0.2023	0.1311	0.1753
9LP	24H	0.1106	0.094	0.0145	0.0115	0.0769
9LP	G15746	0.1545	0.1302	0.1217	0.2049	0.1284
9LR	9LV	0.0622	0.0577	0.0251	0.0626	0.1092
9LR	249	0.1252	0.0577	0.1852	0.0699	0.0721
9LR	24T	-0.2086	-0.1597	-0.0347	0.2739	-0.1919
9LR	24W	-0.0398	-0.0148	-0.0025	-0.1709	0.0041
9LR	24F	-0.1265	-0.2322	-0.0043	-0.0217	-0.1583
9LR	24M	0.2714	0.2027	0.2862	0.5739	0.2372
9LT	9LV	0.4028	0.4564	0.3837	0.3368	0.4801
9LT	249	-0.051	-0.0872	-0.0687	-0.0998	-0.108
9LT	24T	-0.1721	-0.2684	-0.1201	-0.2355	-0.2545
9LT	24W	-0.1226	-0.1597	-0.0897	-0.1068	-0.0115
9LT	24F	-0.4494	-0.4134	-0.2441	-0.1448	-0.3666
9LT	24M	0.2278	0.2752	0.2717	0.2292	0.2132
9LU	9LW	0.217	0.2389	0.1171	0.1439	0.2469
9LU	24N	-0.0442	-0.051	0.0009	0.0093	0.0152
9LU	24U	-0.2834	-0.3409	-0.1935	-0.2182	-0.2379
9LU	9037000	-0.0591	-0.051	-0.1025	-0.0094	-0.082
9LU	24H	0.2935	0.3114	0.1641	0.2312	0.3029
9LU	G15746	0.4054	0.3114	0.2196	0.1743	0.3136
9LV	1V9	-0.27	-0.3409	-0.1443	-0.1022	-0.2304
9LV	24R	0.1821	0.1665	0.3277	0.0491	0.1054
9LV	24X	0.0099	0.094	0.0345	0.0465	0.0607
9LV	24C	-0.0225	0.0215	0.0029	0.0218	-0.0404
9LV	24L	-0.1525	-0.196	-0.057	-0.1611	-0.0936
9LW	1V5	0.1339	0.0577	0.0194	-0.0043	-0.0157
9LW	24P	0.3362	0.2752	0.2364	0.2141	0.3788
9LW	24V	-0.0543	-0.0872	-0.0458	-0.1383	-0.1379
9LW	24A	0.1696	0.0577	-0.0931	-0.069	0.007
9LW	24J	-0.0763	-0.0872	0.0097	-0.0428	-0.0835
9LW	G15749	0.0454	0.0577	-0.0532	-0.0327	-0.0265
1V5	24P	-0.2984	-0.3409	-0.1701	-0.3095	-0.3763
1V5	24V	0.2087	0.1665	0.1272	0.087	0.1271
1V5	24A	0.1377	0.0577	-0.0976	-0.0918	-0.0428
1V5	24J	0.0087	-0.0148	0.005	0.0561	0.0268
1V5	G15749	0.584	0.5651	0.5643	0.3474	0.4343
1V9	24R	-0.0569	-0.0872	-0.0331	-0.0771	-0.098
1V9	24X	-0.0986	-0.051	-0.1	-0.0987	-0.0481
1V9	24C	-0.0389	-0.1235	-0.2771	-0.1848	-0.2547
1V9	24L	-0.2606	-0.3772	-0.1529	-0.3413	-0.3052
249	24N	0.0691	-0.0872	-0.0689	-0.0301	-0.0134
249	24U	-0.0423	-0.051	-0.0931	0.0033	0.0036
249	9037000	0.1998	0.094	-0.0325	0.0086	0.0008
249	24H	0.3422	0.2752	0.0675	0.1208	0.2587
249	G15746	0.312	0.2752	0.2138	0.2199	0.207
24N	24T	0.0924	0.0215	-0.0251	-0.0497	-0.0673
24N	24W	0.1224	0.1302	0.0227	0.1433	0.2456
24N	24F	0.0997	0.0215	0.068	-0.0092	-0.0364
24N	24M	-0.1054	-0.0872	-0.0396	-0.1674	-0.0776
24P	24T	0.2846	0.1665	0.4271	0.4829	0.1382
24P	24W	-0.3367	-0.2684	-0.0757	0.0521	-0.1053
24P	24F	-0.0937	-0.051	-0.0276	-0.0874	-0.0352
24P	24M	-0.2419	-0.2322	-0.11	-0.2915	-0.2147
24R	24U	-0.1673	-0.0872	-0.1037	-0.061	-0.0819
24R	9037000	0.1095	0.094	-0.0079	-0.0356	0.0026
24R	24H	0.0976	0.094	0.0704	-0.0307	0.0764
24R	G15746	0.299	0.2752	0.293	0.2279	0.2279
24T	24X	0.3912	0.3839	0.2361	0.4982	0.3751
24T	24C	0.2098	0.2027	-0.011	-0.0521	-0.0591
24T	24L	-0.2192	-0.3047	0.048	0.1433	-0.358
24U	24V	0.6875	0.7101	0.6664	0.6374	0.7277
24U	24A	0.1872	0.1665	0.0853	0.0837	0.1928
24U	24J	-0.1426	-0.0872	-0.0795	0.0078	-0.0868
24U	G15749	0.3202	0.4201	0.1857	0.1174	0.3082
24V	24A	0.1615	0.094	0.0158	-0.0109	0.1127
24V	24J	0.0314	-0.0148	-0.0357	0.0007	-0.0957
24V	G15749	0.2935	0.2752	0.1125	0.0314	0.134
24X	24C	0.1538	0.2027	0.1154	0.0422	0.068
24X	24L	-0.3145	-0.4134	-0.1469	-0.0031	-0.3228
24W	9037000	0.2161	0.1665	0.0365	0.1327	0.2419
24W	24H	0.075	0.094	-0.0106	0.0258	0.1035
24W	G15746	0.1094	0.1302	0.1173	0.2047	0.1496
9037000	24F	0.2277	0.094	0.034	-0.0718	-0.0273
9037000	24M	-0.1468	-0.1235	-0.0061	-0.1441	-0.2453
24A	24F	0.1548	-0.0148	-0.0375	-0.1077	-0.0925
24A	24M	0.1876	0.1665	0.1797	0.0689	0.0907
24C	24H	0.0242	-0.0872	-0.2169	-0.1956	-0.2139
24C	G15746	0.0313	0.0577	-0.017	0.0124	-0.0435
24F	24L	-0.1695	-0.196	-0.1226	0.0473	-0.0388
24H	24J	-0.2326	-0.3409	-0.1717	-0.2959	-0.3301
24H	G15749	0.1516	0.0215	-0.0817	-0.1096	-0.0733
24J	G15749	0.3962	0.3114	0.2277	0.1942	0.3091
24M	G15746	0.3003	0.1302	0.0316	-0.1499	0.055
