# Supplementary material for: Genetic signatures of population bottlenecks, relatedness, and inbreeding highlight recent and novel conservation concerns in the Egyptian vulture
Source: PeerJ. 2021 Mar 25;9:e11139. doi: 10.7717/peerj.11139 (PMC8005290; doi:10.7717/peerj.11139)
Supplement: Appendix S4 [file peerj-09-11139-s005.xlsx]

## Sheet: Folha1
	Year of Birth	F	M	290	291	32U	32T	9MC	9MF	9LX	9MA	98X	9LJ	9LL	9LM	9LN	9LP	9LR	9LT	9LU	9LV	9LW	1V5	1V9	249	24N	24P	24R	24T	24U	24V	24X	24W	9037000	24A	24C	24F	24H	24J	24L	24M	G15746	G15749
Year of Birth		unknown	unknown	2007	2007	2010	2010	2018	2020	2018	2018	2018	2018	2018	2018	2018	2018	2018	2018	2018	2018	2018	2004	2005	2006	2006	2006	2006	2006	2006	2006	2006	2006	2006	2006	2006	2006	2006	2006	2006	2006	2006	2006
F	unknown	0
M	unknown	0.198276	0
290	2007	0.598522	0.519592	0
291	2007	0.626657	0.585753	0.571759	0
32U	2010	0.66832	0.564261	0.681953	0.594909	0
32T	2010	0.610126	0.533766	0.637609	0.856237	0.693848	0
9MC	2018	0.703454	0.524843	0.510848	0.594646	0.850417	0.623238	0
9MF	2020	0.529229	0.61539	0.491586	0.66914	0.763826	0.684857	0.726619	0
9LX	2018	0.605406	0.470304	0.691283	0.544795	0.797369	0.718401	0.666663	0.727429	0
9MA	2018	0.634986	0.487114	0.656311	0.515243	0.665374	0.508206	0.601003	0.574135	0.602461	0
98X	2018	0.266719	-0.0505486	0.156385	0.133126	0.267238	0.108358	0.145723	0.0874623	0.198883	0.155232	0
9LJ	2018	-0.291843	-0.444939	-0.343567	-0.383512	-0.346795	-0.441184	-0.330759	-0.445072	-0.458489	-0.396706	0.0194046	0
9LL	2018	-0.312577	-0.361191	-0.188903	-0.358321	-0.208886	-0.425098	-0.307134	-0.251235	-0.395398	-0.274903	0.0639261	0.570087	0
9LM	2018	0.15769	-0.148057	0.1378	0.122514	0.145408	0.264817	0.088556	0.082602	0.2012	0.036024	0.146588	-0.0487502	-0.111789	0
9LN	2018	-0.061153	-0.0790924	-0.189732	-0.157179	-0.209716	-0.15019	-0.116801	-0.162582	-0.214897	-0.0704103	0.139915	0.207831	0.157558	-0.166344	0
9LP	2018	-0.372104	-0.434473	-0.498848	-0.31204	-0.431324	-0.344099	-0.36469	-0.403074	-0.413013	-0.32815	-0.11055	0.287128	0.13262	-0.0891968	0.150158	0
9LR	2018	-0.293837	-0.286784	-0.283953	-0.289088	-0.292766	-0.268489	-0.238609	-0.32512	-0.283697	-0.357375	-0.154243	0.228128	0.179305	-0.421685	-0.117992	0.339395	0
9LT	2018	0.0850538	-0.0170916	-0.00386715	0.0548006	-0.0406062	-0.0928494	0.0747266	-0.106456	-0.244025	0.0770589	-0.171395	0.146609	0.0540573	-0.420833	-0.131544	-0.116932	0.188024	0
9LU	2018	-0.0498815	-0.0671947	-0.23964	-0.144655	-0.197192	-0.187588	-0.0542949	-0.198765	-0.252193	-0.0591388	-0.170715	-0.0665149	-0.0803967	-0.442275	-0.0812261	-0.00833485	0.31605	0.714786	0
9LV	2018	-0.126794	-0.0332803	-0.0780631	-0.167602	-0.164678	-0.209149	-0.129236	-0.220326	-0.321429	-0.0332427	-0.452896	0.231135	0.088991	-0.233072	0.106529	-0.0874522	0.0784999	0.526792	0.480893	0
9LW	2018	-0.123304	-0.148768	-0.00856197	-0.333262	-0.103245	-0.261644	-0.125746	-0.221802	-0.173241	-0.0247876	-0.301314	0.201239	0.150495	0.000603645	0.00715025	-0.258248	-0.127879	0.309537	0.182018	0.524166	0
1V5	2004	-0.0314755	0.141184	-0.0885284	-0.0154527	-0.119682	-0.125938	-0.143097	0.012607	-0.139048	0.289752	0.0100526	-0.20511	-0.0176416	0.0447805	0.0467842	0.0116519	-0.201678	-0.109587	0.112875	-0.0777939	-0.0177621	0
1V9	2005	-0.142789	0.00926583	-0.229676	-0.0756567	-0.125806	0.0834254	-0.0903635	-0.0358161	-0.0335799	-0.152888	0.11914	-0.351103	-0.17166	0.158326	0.0437241	-0.169171	-0.0948781	-0.467519	-0.00072751	-0.351084	-0.135211	0.422945	0
249	2006	-0.270678	-0.249518	-0.23027	-0.39108	-0.183411	-0.310563	-0.147969	-0.144417	-0.264804	-0.0922088	0.0291375	0.051967	0.104403	-0.0038214	0.0578835	0.411764	0.145137	-0.122444	-0.121764	-0.0206205	-0.208232	-0.0310859	-0.24095	0
24N	2006	-0.374842	-0.312349	-0.436419	-0.314654	-0.374355	-0.241273	-0.420896	-0.354369	-0.255956	-0.442484	0.167798	0.0355325	-0.0261105	-0.0307616	-0.0792694	0.114543	0.0051979	-0.274908	-0.0667455	-0.199511	-0.0886858	-0.10695	0.0626722	-0.119807	0
24P	2006	0.00732704	-0.247339	0.00486399	-0.19542	-0.139512	-0.0799858	0.0532862	-0.0439064	0.107222	-0.107459	-0.272025	-0.149683	-0.170417	0.0762256	-0.185022	-0.454303	-0.36118	-0.0117027	-0.223819	-0.0857823	0.347112	-0.327274	-0.220719	-0.380058	-0.177243	0
24R	2006	-0.248046	-0.167819	-0.156333	-0.239539	-0.181902	-0.178657	-0.246546	-0.239191	-0.192292	-0.41587	0.209631	0.358691	0.220939	-0.0234353	0.252252	0.116923	0.114962	-0.158819	-0.109694	0.227745	-0.0776674	-0.314537	-0.0974419	0.151571	0.0594514	-0.209914	0
24T	2006	0.107579	-0.106436	0.134673	0.0631605	0.0867632	0.111666	0.21795	0.0347513	0.0404661	0.162325	0.347064	-0.115497	-0.0701686	0.201788	0.0611979	-0.24531	-0.350622	-0.235868	-0.433564	-0.264211	-0.203898	-0.223075	-0.170897	0.0487689	0.0163439	0.254696	0.029155	0
24U	2006	-0.293978	-0.224758	-0.277937	-0.0875912	-0.240008	-0.135079	-0.290506	0.0722557	-0.0563335	-0.304919	-0.0186751	-0.109331	0.191442	0.281914	-0.124042	0.150937	-0.143139	-0.423641	-0.258267	-0.229526	-0.183472	0.153837	0.156755	0.0121564	0.356424	-0.00515744	-0.0074575	-0.0431862	0
24V	2006	-0.32038	-0.119168	-0.231917	-0.0849759	-0.251901	-0.139718	-0.263565	0.00100306	-0.046464	-0.219849	0.0544169	-0.171145	0.0215089	0.093603	-0.0223418	0.175316	-0.162286	-0.486314	-0.348094	-0.201143	-0.0880841	0.0691074	0.00575732	0.022026	0.350789	-0.00979645	0.113622	0.0912518	0.763504	0
24X	2006	-0.119621	-0.0773013	-0.06134	6.45544e-05	-0.0980791	-0.0593274	-0.0751138	-0.122383	-0.168906	0.0763723	0.226826	-0.132879	0.0921478	-0.108178	0.323772	0.196027	-0.0676705	-0.18307	-0.238561	0.043433	-0.209851	-0.0139978	-0.0687793	0.36756	0.194534	-0.283432	0.131033	0.369345	0.199946	0.409535	0
24W	2006	-0.134492	-0.381121	-0.146808	-0.224637	-0.279562	-0.306448	-0.278998	-0.406101	-0.321655	-0.193917	0.200339	0.475818	0.306766	0.035151	0.296456	0.435884	0.165781	-0.00664698	-0.0472984	-0.071631	-0.11942	0.123273	-0.0327587	0.0901668	0.116642	-0.289526	0.159223	-0.0266178	0.0423542	-0.0992721	0.175611	0
9037000	2006	0.093899	-0.0544734	0.0475763	0.11368	0.0730832	-0.0238273	-0.101206	-0.159247	-0.0973192	0.149889	0.274142	0.329963	0.152992	-0.0166743	-0.0850609	0.202389	0.00608111	0.0417215	-0.202002	-0.0974958	-0.0284899	0.087932	-0.258746	-0.116229	-0.00106708	-0.336637	0.0129877	-0.112405	-0.240299	-0.192292	0.109712	0.200634	0
24A	2006	-0.358439	-0.202277	-0.326484	-0.417665	-0.204399	-0.397066	-0.230961	-0.105303	-0.288591	-0.176193	-0.052281	0.150938	0.0876118	0.0470745	0.0396935	0.40057	0.128346	-0.144832	-0.144152	0.0866787	-0.100165	-0.0506752	-0.333254	0.775523	0.128565	-0.409442	0.136179	-0.043992	0.235211	0.206533	0.294623	0.196528	-0.061403	0
24C	2006	0.0134849	-0.218175	-0.0440942	-0.0354605	0.0576373	0.0825396	-0.0578679	0.186265	0.197197	0.00506919	0.000423227	-0.157862	-0.109886	0.315469	-0.239023	0.0498249	-0.208578	-0.467726	-0.423344	-0.0541205	0.0856931	-0.13242	-0.284021	0.0901668	0.185325	-0.0367813	-0.00526656	0.0176618	0.348879	0.470833	0.158402	-0.376536	0.00149444	0.150595	0
24F	2006	0.0241003	-0.37921	-0.0271339	-0.200007	0.0619078	-0.0251213	-0.0409077	0.013593	0.188778	-0.102404	0.129592	0.0378201	-0.0802359	0.428175	-0.136579	0.0667851	-0.166238	-0.455061	-0.421449	-0.147002	0.0963085	-0.287237	-0.235337	0.0313076	0.0649184	0.0521116	0.0706069	0.034622	0.10793	0.132308	-0.0170454	-0.0966071	0.088918	0.0131175	0.790742	0
24H	2006	-0.113683	-0.319311	-0.252043	-0.211517	-0.151567	-0.149479	-0.218523	-0.112573	-0.112076	-0.176952	0.194236	-0.0783276	0.00791082	-0.165633	-0.0383869	0.0939655	0.25517	0.0180067	0.243639	-0.103462	-0.212701	0.0473886	0.100678	0.186531	0.0920988	-0.453154	0.0923342	-0.25703	0.124204	-0.0217017	0.010135	0.0430233	-0.149395	0.105719	-0.238277	-0.256006	0
24J	2006	0.112394	-0.120778	-0.0469003	-0.138606	0.0915785	-0.0323778	0.0517612	-0.0471994	0.105468	0.209795	0.205846	-0.201114	-0.369349	0.368726	-0.236453	-0.22606	-0.360035	-0.40429	-0.381449	-0.189093	-0.0845933	0.00742844	0.0604399	-0.115714	-0.172681	-0.163663	-0.156211	-0.0487618	-0.105469	-0.0614941	-0.0261272	-0.141309	-0.0674164	-0.0735746	0.173606	0.296229	-0.343082	0
24L	2006	-0.282908	0.00564822	-0.216433	-0.175907	-0.177317	-0.257561	-0.182913	-0.0394338	-0.131426	-0.29427	-0.200741	-0.0904935	-0.106659	-0.351381	-0.416455	-0.203146	0.214041	0.0875264	0.151584	0.0256595	-0.121968	-0.141145	-0.193749	-0.101889	0.00609178	-0.0908815	0.00925538	-0.337184	0.136277	-0.0506986	-0.260437	-0.0776051	-0.178795	0.0602165	-0.202666	-0.160327	-0.00994697	-0.0925789	0
24M	2006	-0.290888	-0.0936977	-0.268933	-0.340113	-0.22509	-0.370831	-0.131406	-0.177956	-0.231039	-0.301828	-0.0893574	0.0999084	-0.0574302	-0.240804	-0.220036	-0.0924033	0.24391	0.255557	0.34204	0.147674	-0.00668635	-0.136804	-0.0843484	0.239293	0.0784264	-0.093514	0.13373	-0.145582	0.0115175	-0.151309	-0.109822	0.0293509	-0.0996662	0.291525	-0.322385	-0.212826	0.16869	-0.199606	0.644243	0
G15746	2006	-0.246552	-0.361811	-0.278571	-0.364115	-0.227547	-0.402015	-0.245051	-0.237696	-0.358724	-0.195494	-0.20107	0.0704162	0.179479	-0.184175	-0.299494	0.0346341	-0.082585	0.360959	0.273013	0.363003	0.383872	-0.0752394	-0.279704	0.135911	-0.161972	0.0203991	0.167182	-0.219792	0.0880985	0.105222	0.0758746	-0.0103188	-0.0219453	0.11912	-0.0416037	-0.086354	0.13954	-0.154717	0.0968558	0.253485	0
G15749	2006	-0.0352909	0.07981	-0.233482	-0.0798217	-0.00169925	0.0301278	0.0150277	0.177282	0.131674	-0.0441274	0.0696496	-0.28263	-0.303364	0.300194	-0.197656	-0.307576	-0.225917	-0.401184	-0.0654461	-0.264211	-0.0256623	0.450222	0.567274	-0.247563	0.18893	-0.00800166	-0.165967	-0.173958	0.327309	0.193908	-0.249182	-0.21003	-0.193857	-0.1295	0.14327	0.0819667	-0.0766682	0.295666	0.0634918	0.0908258	-0.155331	0
